# Supplementary material for: Identification of Phenolics Profile in Freeze-Dried Apple Peel and Their Bioactivities during In Vitro Digestion and Colonic Fermentation
Source: Int J Mol Sci. 2023 Jan 12;24(2):1514. doi: 10.3390/ijms24021514 (PMC9864335; doi:10.3390/ijms24021514)
Supplement: Supplementary file 1 [file ijms-24-01514-s001.zip]

Archive with 1 entries (1 files):
- ijms-2118422-supplementary.pdf
